# Supplementary material for: Diagnostic and prognostic predictive values of triggering receptor expressed on myeloid cell-1 expression in neonatal sepsis: A meta-analysis and systematic review
Source: Front Pediatr. 2022 Jul 22;10:929665. doi: 10.3389/fped.2022.929665 (PMC9354627; doi:10.3389/fped.2022.929665)
Supplement: Supplementary file 3 [file Table_2.XLSX]

## Sheet: Sheet1
		Patient Selection				Index Test			Reference Standard			Flow and Timing
		A: Was a consecutive or random sample of patients enrolled?	B: Was a case–control design avoided?	C: Did the study avoid inappropriate exclusions?	Applicability: Are There Concerns That the Included Patients and Setting Do Not Match the Review Question?	A: Were the index test results interpreted without knowledge of the results of the reference standard?	B: If a threshold was used, was it prespecified?	Applicability: Are There Concerns That the Index Test, Its Conduct, or Its Interpretation Differ From the Review Question	A: Is the reference standard likely to correctly classify the target condition?	B: Were the reference standard results interpreted without knowledge of the results of the index test?	Applicability: Are There Concerns That the Target Condition as Defined by the Reference Standard Does Not Match the Question?	A: Was there an appropriate interval between the index test and reference standard?	B:Did all patients receive the same reference standard?	C: Were all patients included in the analysis?
Adly	2014	No	Yes	Yes	Low risk	No	No	Low risk	Yes	Yes	Low risk	Yes	No	Yes
Sarafidis	2010	No	Yes	Yes	Low risk	No	No	Low risk	Yes	Yes	Low risk	Yes	Yes	Yes
Saldir	2015	Yes	Yes	Yes	Low risk	No	No	Low risk	Yes	Yes	Low risk	Yes	Yes	Yes
Schlapbach	2013	Yes	Yes	Yes	Low risk	No	No	Low risk	Yes	Yes	Low risk	Yes	Yes	Yes
EI-khier	2016	Yes	Yes	Yes	Low risk	No	No	Low risk	Yes	Yes	Low risk	Yes	Yes	Yes
EI-Gendy	2015	No	Yes	Yes	Low risk	No	No	Low risk	Yes	Yes	Unclear	No	Yes	Yes
Mazzucchelli	2013	No	No	Yes	Unclear	No	Unclear	High risk	Yes	Yes	Low risk	Unclear	Yes	Yes
Ozdemir	2018	Yes	Yes	Yes	Low risk	No	No	Low risk	Yes	Yes	Low risk	Yes	Yes	Yes
EI-Madbouly	2019	Yes	No	Yes	Low risk	No	No	Low risk	Yes	Yes	Low risk	Unclear	Yes	Yes
Ozdemir	2020	Yes	Yes	Yes	Low risk	No	No	Low risk	Yes	Yes	Low risk	Yes	Yes	Yes
GhonaiM	2021	Yes	No	Yes	Low risk	Unclear	No	High risk	Yes	Yes	Low risk	Yes	Yes	Yes
Zidan	2016	Yes	Yes	Yes	Low risk	No	Unclear	Low risk	Yes	Yes	Low risk	Yes	Yes	Yes
